# Supplementary material for: Alterations of the gut microbiota in patients with immunoglobulin light chain amyloidosis
Source: Front Immunol. 2022 Oct 19;13:973760. doi: 10.3389/fimmu.2022.973760 (PMC9628213; doi:10.3389/fimmu.2022.973760)
Supplement: Supplementary file 2 [file Table_1.xlsx]

## Sheet: AMY_16S_rRNA_sequencing_ASV_202
Supplementary Table 1. ASV-based sequencing data in 54 samples.
SampleID	Raw_Tags	Clean_Tags	Final_Tags	ASV
AMY01	64372	45718	45096	168
AMY02	53229	31405	30839	118
AMY03	69392	38980	36672	134
AMY04	60711	35852	32654	225
AMY05	67643	37024	30661	241
AMY06	59607	37609	35656	157
AMY07	64788	42207	41760	37
AMY08	48650	27645	26853	108
AMY09	61719	34987	30341	196
AMY10	82597	50215	48319	174
AMY11	65426	36293	35383	41
AMY12	58781	38301	35286	108
AMY13	35925	19035	16834	158
AMY14	47102	24473	23743	165
AMY15	59922	30270	29632	175
AMY16	61616	43605	42815	84
AMY17	60813	39308	37435	126
AMY18	55613	32643	30637	203
AMY19	67953	41117	36869	241
AMY20	53920	35204	33525	191
AMY21	65370	42513	40420	129
AMY22	69736	44280	41291	173
AMY23	53457	34159	32601	142
AMY24	65312	40801	38164	228
AMY25	70651	52605	47817	154
AMY26	56228	39489	32007	112
AMY27	101024	54463	50694	197
HC01	47051	18396	14068	90
HC02	53192	21876	20895	148
HC03	51428	36297	34311	155
HC04	53174	35136	34494	73
HC05	47994	30888	29843	148
HC06	53203	29687	28020	92
HC07	50861	33507	33094	80
HC08	53182	31114	30040	146
HC09	37413	21440	21420	105
HC10	37306	26948	21727	86
HC11	43780	32002	28038	90
HC12	57928	36178	34500	151
HC13	118455	54346	34098	142
HC14	91514	39720	37223	210
HC15	119175	63526	58496	192
HC16	94938	50789	49319	157
HC17	95161	54358	52503	167
HC18	95284	48459	46624	127
HC19	80358	29414	25326	193
HC20	74073	33678	33245	126
HC21	84117	35051	34919	126
HC22	90290	44603	43278	211
HC23	68540	27659	25182	113
HC24	88221	38272	36295	145
HC25	77361	31361	27927	143
HC26	62986	32995	31560	172
HC27	120795	62950	62176	105
ASV, Amplicon sequence variant; AMY, AL amyloidosis; HC, healthy control.
