# Supplementary material for: Alterations of the gut microbiota in patients with immunoglobulin light chain amyloidosis
Source: Front Immunol. 2022 Oct 19;13:973760. doi: 10.3389/fimmu.2022.973760 (PMC9628213; doi:10.3389/fimmu.2022.973760)
Supplement: Supplementary file 3 [file Table_2.xlsx]

## Sheet: map2.alpha_rarefac.Mann-Whitney
Supplementary Table 2. α-Diversity in the fecal microbiota of AL amyloidosis (n = 27) and HCs (n = 27) through four indicators.
Alpha_diversity	AMY-mean	AMY-se	HC-mean	HC-se	p-value
ACE	154.934	10.3057	136.033	7.38781	0.0775334
Chao	155.904	10.3042	135.651	7.36559	0.0706249
Shannon	3.62566	0.13062	3.46481	0.104125	0.124314
Simpson	0.0739921	0.0158227	0.0809883	0.0130932	0.16237
AMY: AL amyloidosis; HC: healthy control
