# Supplementary material for: Alterations of the gut microbiota in patients with immunoglobulin light chain amyloidosis
Source: Front Immunol. 2022 Oct 19;13:973760. doi: 10.3389/fimmu.2022.973760 (PMC9628213; doi:10.3389/fimmu.2022.973760)
Supplement: Supplementary file 4 [file Table_3.xlsx]

## Sheet: bray_curtis_dm.AMY-HC.adonis
Supplementary Table 3. Results of Adonis and ANOSIM analysis based four distances.
Adonis analysis	Groups	Df	Sums Of Sqs	Mean Sqs	F.Model	R2	Pr(>F)	Sig_mark
Bray-Curtis	AMY-HC	1	0.460876	0.460876	1.32506	0.0248487	0.0736
unweighted UniFrac	AMY-HC	1	0.131355	0.131355	1.23251	0.0231534	0.1578
weighted UniFrac	AMY-HC	1	0.0922839	0.0922839	1.28205	0.0240616	0.1915
Jaccard-binary	AMY-HC	1	0.45574	0.45574	1.42877	0.0267416	0.0155	*
ANOSIM analysis	Groups	test_statistic_name	sample_size	number_of_groups	R-value	p-value	number_of_permutations	Sig_mark
Bray-Curtis	AMY-HC	R	54	2	0.0337445	0.0769	9999
unweighted UniFrac	AMY-HC	R	54	2	0.0171956	0.1501	9999
weighted UniFrac	AMY-HC	R	54	2	0.00517041	0.3147	9999
Jaccard-binary	AMY-HC	R	54	2	0.0551999	0.0162	9999	*
AMY, AL amyloidosis; HC, healthy control
