# Supplementary material for: Alterations of the gut microbiota in patients with immunoglobulin light chain amyloidosis
Source: Front Immunol. 2022 Oct 19;13:973760. doi: 10.3389/fimmu.2022.973760 (PMC9628213; doi:10.3389/fimmu.2022.973760)
Supplement: Supplementary file 5 [file Table_4.xlsx]

## Sheet: phylum.Wilcoxon_rank_sum_unpair
Supplemental Table 4. Different degree of phylum level among AMY and HC group.
ID	AMY(mean)	AMY(se)	HC(mean)	HC(se)	p-value	q-value
Firmicutes	0.526051	0.037643	0.505637	0.0298953	0.68041	0.771175
Bacteroidota	0.312021	0.0376588	0.428484	0.0271749	0.0169661	0.0565536
Proteobacteria	0.102912	0.0318756	0.0447073	0.011384	0.0901164	0.225291
Actinobacteriota	0.032206	0.0073022	0.0115445	0.00368754	0.00121576	0.0121576
Verrucomicrobiota	0.0220004	0.00706372	0.00515141	0.0034244	0.00757752	0.0378876
Desulfobacterota	0.00410111	0.00137792	0.00363037	0.00107125	0.624379	0.771175
Fusobacteriota	9.42593e-05	8.34626e-05	0.000709889	0.000511927	0.605848	0.771175
Synergistota	0.000407222	0.000284695	7.05926e-05	3.29129e-05	0.694057	0.771175
Patescibacteria	0.000189444	6.4317e-05	5.98148e-05	2.49862e-05	0.154778	0.309557
Cyanobacteria	1.74444e-05	1.74444e-05	4.88889e-06	4.88889e-06	1	1
AMY：AL amyloidosis; HC: healthy control.
