# Supplementary material for: Alterations of the gut microbiota in patients with immunoglobulin light chain amyloidosis
Source: Front Immunol. 2022 Oct 19;13:973760. doi: 10.3389/fimmu.2022.973760 (PMC9628213; doi:10.3389/fimmu.2022.973760)
Supplement: Supplementary file 6 [file Table_5.xlsx]

## Sheet: genus.Wilcoxon_rank_sum_unpaire
Supplemental Table 5. Different degree of genus level among AMY and HC group.
ID	AMY(mean)	AMY(se)	HC(mean)	HC(se)	p-value	q-value
Bacteroides	0.240629	0.0360769	0.281108	0.0361828	0.371306	0.641674
Faecalibacterium	0.0767639	0.0121318	0.12049	0.0147752	0.046035	0.390202
Prevotella	0.0196659	0.0105491	0.102407	0.0338264	0.119685	0.432079
Escherichia-Shigella	0.0677751	0.0297725	0.0266722	0.00977509	0.307305	0.621568
Subdoligranulum	0.0475132	0.0130083	0.0361222	0.00691646	0.83517	0.977099
Roseburia	0.0286114	0.00802725	0.024013	0.00352809	0.268117	0.604111
Alistipes	0.02764	0.0045655	0.0211097	0.00531176	0.315152	0.621568
Agathobacter	0.0131822	0.00424045	0.0323669	0.0104746	0.227278	0.539405
Bifidobacterium	0.0288902	0.00721206	0.0109597	0.00358463	0.00832125	0.20724
Blautia	0.023088	0.00455464	0.0157361	0.00296444	0.449646	0.734285
Oscillospiraceae_UCG-002	0.0255404	0.00810339	0.0119982	0.00447617	0.345	0.621568
Megamonas	0.00486856	0.00393063	0.0324274	0.0189142	0.106357	0.432079
Lachnospiraceae_unclassified	0.0145563	0.00201259	0.0195635	0.00205536	0.115965	0.432079
[Eubacterium]_coprostanoligenes_group	0.021388	0.00398952	0.00950141	0.00326022	0.0125733	0.223804
Christensenellaceae_R-7_group	0.0249688	0.00768702	0.00580378	0.00269374	0.0663117	0.432079
Akkermansia	0.0219433	0.00706819	0.00513319	0.0034254	0.00785465	0.20724
Phascolarctobacterium	0.0130431	0.00380641	0.0139327	0.00359163	0.972247	1
Parabacteroides	0.0133103	0.00265315	0.0101479	0.00176447	0.703393	0.917842
Dialister	0.00844037	0.00330564	0.0146777	0.00493159	0.755782	0.927788
Clostridia_UCG-014	0.0164987	0.00732618	0.00627733	0.00289487	0.547075	0.854204
Lachnoclostridium	0.01047	0.00299995	0.012301	0.00241903	0.190186	0.470182
Ruminococcaceae_unclassified	0.0125731	0.00350202	0.00810019	0.00267169	0.286087	0.606923
Parasutterella	0.00688126	0.00239136	0.0134627	0.00571829	0.343114	0.621568
Enterobacteriaceae_unclassified	0.0193026	0.0116003	0.000353852	0.000139959	0.000289204	0.0257392
Oscillospiraceae_UCG-005	0.0161566	0.00446159	0.00265563	0.000888868	0.0972491	0.432079
Coprococcus	0.00526804	0.00121199	0.0123798	0.00321382	0.266194	0.604111
[Ruminococcus]_torques_group	0.00878804	0.00284593	0.00679837	0.00201563	0.875988	1
Veillonella	0.0101217	0.00559786	0.00447137	0.00365486	0.39462	0.675407
Lachnospira	0.00445881	0.00120005	0.00958404	0.00278973	0.128881	0.432079
Lachnospiraceae_NK4A136_group	0.00763811	0.00230125	0.00594222	0.00253938	0.412078	0.69857
Dorea	0.00723211	0.00180942	0.00558411	0.00179539	0.340244	0.621568
Clostridiaceae_Clostridium_sensu_stricto	0.00502622	0.00266863	0.00769744	0.00494373	0.784666	0.956648
Ruminococcus	0.00615681	0.00165218	0.00598552	0.00140102	0.923532	1
[Eubacterium]_eligens_group	0.00453259	0.00133801	0.00727122	0.00361676	0.725206	0.917842
Ruminococcaceae_CAG-352	0.00927378	0.00490475	0.00216244	0.00163016	0.0564762	0.432079
Anaerostipes	0.0058437	0.00162193	0.00521837	0.00101637	0.416072	0.698688
Oscillospiraceae_NK4A214_group	0.0072507	0.00175475	0.00361044	0.00148245	0.241776	0.566266
Fusicatenibacter	0.00450219	0.00113295	0.00495693	0.00115284	0.690031	0.917842
[Ruminococcus]_gnavus_group	0.00759652	0.00611802	0.00164248	0.000650127	0.478576	0.767446
Erysipelotrichaceae_UCG-003	0.003787	0.00091197	0.00473152	0.00127975	0.910324	1
[Eubacterium]_ventriosum_group	0.00561804	0.00235877	0.00289337	0.00082187	0.930691	1
Muribaculaceae	0.0022423	0.00130615	0.00531944	0.0027023	0.839866	0.977099
Megasphaera	0.00509519	0.00467558	0.00129859	0.00081888	0.749115	0.927788
Monoglobus	0.00307963	0.00106388	0.00329415	0.00124553	0.979183	1
Oscillibacter	0.00368493	0.00112242	0.00251241	0.00102989	0.364967	0.640309
Butyricicoccus	0.00307619	0.000846811	0.00303941	0.000824151	0.709878	0.917842
Flavonifractor	0.00304393	0.00109197	0.00305952	0.00135784	0.666754	0.917842
[Eubacterium]_hallii_group	0.00340448	0.000684671	0.00193878	0.000477512	0.169919	0.432079
Oscillospiraceae_UCG-003	0.00261363	0.0010651	0.00264	0.000740643	0.61027	0.88085
Streptococcus	0.00364307	0.00108146	0.00154367	0.00115516	0.0163979	0.265347
Ruminococcaceae_uncultured	0.00416137	0.00148359	0.000785852	0.000274991	0.134674	0.432079
Odoribacter	0.00242615	0.000492317	0.00238896	0.000626055	0.868319	1
Barnesiella	0.00261704	0.00101211	0.0019917	0.000850027	0.83068	0.977099
Klebsiella	0.00331619	0.00133794	0.00103859	0.000811651	0.153348	0.432079
Desulfovibrio	0.00232215	0.00105122	0.00202156	0.000933198	0.34025	0.621568
Ruminococcaceae_Incertae_Sedis	0.0015367	0.000404622	0.00210659	0.00105484	0.882906	1
Sutterella	0.00132181	0.000743428	0.0020887	0.000855404	0.921572	1
[Eubacterium]_siraeum_group	0.00191511	0.000844311	0.00148693	0.000998906	0.928437	1
Bilophila	0.0017723	0.000465918	0.00157778	0.000404385	0.985773	1
Tyzzerella	0.00109074	0.000455861	0.00217878	0.000539678	0.0287276	0.390202
[Eubacterium]_ruminantium_group	0.00215822	0.000777643	0.00106819	0.000734201	0.345703	0.621568
Haemophilus	0.002736	0.00163066	0.000484667	0.000190163	0.46596	0.754008
Colidextribacter	0.000981333	0.000334742	0.00207474	0.00109448	0.814898	0.977099
Romboutsia	0.00157707	0.000359132	0.00139919	0.000403045	0.727055	0.917842
Collinsella	0.00263441	0.00102979	0.000316259	0.000100897	0.00314981	0.186889
Lactobacillus	0.00173748	0.00071418	0.000878481	0.000473138	0.124137	0.432079
Butyricimonas	0.00115478	0.000308416	0.00141222	0.000529941	0.725306	0.917842
Alloprevotella	0.00108933	0.000762012	0.00136674	0.00136674	0.340885	0.621568
Ruminococcaceae_UBA1819	0.00115689	0.000241583	0.00127089	0.000400679	0.35288	0.628126
Oscillospiraceae_unclassified	0.00173493	0.000474215	0.000493519	0.000147146	0.136242	0.432079
Oscillospirales_UCG-010	0.00186481	0.000628311	0.000271704	0.000169188	0.167923	0.432079
Hungatella	0.000847556	0.000534553	0.001122	0.000577446	0.952895	1
Lachnospiraceae_UCG-010	0.00100022	0.000492814	0.000910148	0.000349099	0.344559	0.621568
Lachnospiraceae_CAG-56	0.00110596	0.000340201	0.000675111	0.000252062	0.75323	0.927788
Paraprevotella	0.000670926	0.000346648	0.000998444	0.000388504	0.677973	0.917842
Lachnospiraceae_UCG-004	0.000329926	0.000151737	0.00130422	0.000637754	0.0708484	0.432079
Intestinibacter	0.000534667	0.000241374	0.00104522	0.00036216	0.366919	0.640309
Bacilli_RF39	0.00024137	8.5888e-05	0.00106889	0.00081396	0.74786	0.927788
Oscillospiraceae_uncultured	0.000929407	0.000204572	0.000378926	0.00011994	0.0420143	0.390202
Erysipelatoclostridium	0.000440037	0.00016106	0.000849852	0.000516669	0.646023	0.912635
Eisenbergiella	0.000888407	0.000480169	0.000335815	0.000168787	0.114663	0.432079
Turicibacter	0.000931	0.000579212	0.000270852	0.000116537	0.944279	1
[Eubacterium]_xylanophilum_group	0.000729519	0.000281296	0.000351407	0.000307557	0.157228	0.432079
Lachnospiraceae_UCG-001	0.000691111	0.000277764	0.00036737	0.000153697	0.570181	0.868794
Lachnospiraceae_uncultured	0.000725963	0.000411543	0.000245296	8.20984e-05	0.828581	0.977099
Catenibacterium	0	0	0.000921667	0.000797959	0.161197	0.432079
Anaerovoracaceae_Family_XIII_AD3011_group	0.000610963	0.00015625	0.000302926	0.000109087	0.0624311	0.432079
Enterococcus	0.000723963	0.00043841	0.000161593	0.000122516	0.0507973	0.410996
Coprobacter	0.000575444	0.000324782	0.000234963	8.65435e-05	0.449564	0.734285
Fusobacterium	9.42593e-05	8.34626e-05	0.000709889	0.000511927	0.605848	0.88085
Acidaminococcus	0.000246259	0.000246259	0.000501037	0.000355923	0.571061	0.868794
Holdemanella	0.000272185	0.000157138	0.000443111	0.000255673	0.709068	0.917842
Lachnospiraceae_ND3007_group	0.000221852	6.43794e-05	0.00042	0.000137013	0.345595	0.621568
[Ruminococcus]_gauvreauii_group	0.000290407	0.00012402	0.000342444	0.000145514	0.903162	1
Holdemania	0.000193704	7.40635e-05	0.000406926	0.000246541	0.445993	0.734285
Enterobacter	0.000397815	0.000177121	0.000173778	0.000135179	0.149402	0.432079
Raoultella	0.000558815	0.000508598	0	0	0.081326	0.432079
Intestinimonas	0.000305963	0.00014232	0.000244222	0.000203136	0.184291	0.462026
Negativibacillus	0.00048263	0.000347286	5.35926e-05	5.06749e-05	0.224314	0.539405
Anaerovoracaceae_Family_XIII_UCG-001	0.000266111	8.07939e-05	0.000257296	0.00010614	0.617436	0.88085
Lactococcus	0.000331741	0.000271741	0.00011737	0.00011737	0.321923	0.621568
Clostridia_vadinBB60_group	0.000326185	0.000212637	0.000117444	9.22603e-05	0.286413	0.606923
Comamonas	0.000425704	0.000402163	0	0	0.081326	0.432079
Anaerotruncus	0.000292	0.000118403	0.000113741	7.11883e-05	0.00723258	0.20724
Allisonella	0.00024863	0.00010548	0.000132667	4.71071e-05	0.677185	0.917842
Howardella	0.000144481	0.000112952	0.000224296	0.000105722	0.272822	0.606923
Lachnospiraceae_FCS020_group	7.98889e-05	3.0136e-05	0.000274333	9.35709e-05	0.137619	0.432079
Pyramidobacter	0.000292926	0.000276276	5.48889e-05	3.00492e-05	0.722103	0.917842
Butyrivibrio	0.000313815	0.000174592	0	0	0.0415326	0.390202
Hydrogenoanaerobacterium	0.000300926	0.000238139	1.17407e-05	1.17407e-05	0.0868802	0.432079
Pseudomonas	1.76667e-05	1.76667e-05	0.000288741	6.4257e-05	5.6016e-05	0.00997085
Eggerthella	0.00022663	4.9169e-05	6.7037e-05	2.50226e-05	0.0102895	0.20724
Oscillospirales_unclassified	0.000229778	0.000161371	5.40741e-05	3.66879e-05	0.121421	0.432079
[Clostridium]_innocuum_group	0.000143704	4.81213e-05	0.000136296	6.32736e-05	0.715093	0.917842
Ruminococcaceae_DTU089	0.000201444	9.61285e-05	5.88148e-05	4.5362e-05	0.0921838	0.432079
Marvinbryantia	0.00022163	7.89285e-05	2.9037e-05	1.61854e-05	0.0104784	0.20724
Moryella	0.000172111	4.60664e-05	6.95185e-05	2.84359e-05	0.0811744	0.432079
Coriobacteriales_Incertae_Sedis_uncultured	0.000113296	5.82564e-05	0.000125444	4.44537e-05	0.830302	0.977099
Phocea	9.22593e-05	3.85545e-05	9.5037e-05	4.51443e-05	0.799687	0.968329
Lachnospiraceae_GCA-900066575	7.44444e-05	3.27945e-05	0.000108889	4.60981e-05	0.552305	0.854873
Izemoplasmatales	0.000176704	0.000120254	1.85185e-06	1.85185e-06	0.286104	0.606923
Saccharimonadaceae_TM7x	0.000118815	4.03654e-05	5.21481e-05	2.29584e-05	0.263799	0.604111
Rhodospirillales_uncultured	5.6e-05	2.90546e-05	0.000111148	6.08407e-05	0.689334	0.917842
Oxalobacter	0.000123037	4.64597e-05	3.28889e-05	2.31813e-05	0.0659314	0.432079
Defluviitaleaceae_UCG-011	8.02222e-05	3.31293e-05	6.93704e-05	5.61422e-05	0.110042	0.432079
Weissella	4.53704e-05	1.9361e-05	9.67778e-05	5.04318e-05	0.952609	1
Terrisporobacter	7.11852e-05	2.73536e-05	7.07407e-05	3.72738e-05	0.600694	0.88085
Cloacibacillus	0.000114296	8.39517e-05	1.57037e-05	1.57037e-05	0.168815	0.432079
Senegalimassilia	8.4037e-05	5.38459e-05	4.5037e-05	2.02854e-05	0.618575	0.88085
Adlercreutzia	0.000100444	3.82164e-05	1.57778e-05	1.30705e-05	0.00989737	0.20724
Bacilli_unclassified	9.44074e-05	7.39486e-05	9.44444e-06	9.44444e-06	0.541819	0.853484
Coprobacillus	6.42593e-05	3.3693e-05	3.91852e-05	2.51228e-05	0.678197	0.917842
Fournierella	7.24074e-05	5.07864e-05	2.9963e-05	2.50587e-05	0.95443	1
Hungateiclostridiaceae_unclassified	8.86296e-05	4.37601e-05	0	0	0.0415326	0.390202
Clostridia_unclassified	6.25926e-05	2.96647e-05	2.58519e-05	2.04136e-05	0.0931547	0.432079
Peptococcaceae_uncultured	7.26296e-05	4.09358e-05	1.19259e-05	1.19259e-05	0.0928826	0.432079
Butyricicoccaceae_UCG-009	3.13704e-05	1.72951e-05	5.23704e-05	3.00872e-05	0.921951	1
Christensenellaceae_uncultured	6.52593e-05	2.56961e-05	1.73704e-05	1.04661e-05	0.0898208	0.432079
Leuconostoc	4.28889e-05	3.79598e-05	3.92963e-05	2.23972e-05	0.654725	0.917647
Victivallis	5.7037e-05	4.93676e-05	1.82222e-05	1.82222e-05	0.321923	0.621568
Selenomonadaceae_uncultured	0	0	7.1963e-05	5.3086e-05	0.161197	0.432079
Candidatus_Soleaferrea	4.16667e-05	2.13172e-05	2.82222e-05	1.3959e-05	0.58305	0.879516
[Eubacterium]_fissicatena_group	2.26296e-05	1.26748e-05	4.50741e-05	2.22204e-05	0.614376	0.88085
Dielma	3.62963e-05	3.62963e-05	2.85185e-05	2.04957e-05	0.601035	0.88085
Slackia	4.60741e-05	2.72213e-05	1.31111e-05	1.31111e-05	0.303662	0.621568
Sellimonas	5.71481e-05	3.84533e-05	0	0	0.081326	0.432079
Pediococcus	1.87037e-05	1.87037e-05	3.77037e-05	3.77037e-05	1	1
Butyricicoccaceae_unclassified	5.18148e-05	3.70882e-05	0	0	0.161197	0.432079
Lachnospiraceae_UCG-003	3.33333e-05	1.97498e-05	1.6037e-05	1.6037e-05	0.321923	0.621568
Gemella	4.18519e-05	2.21753e-05	6.07407e-06	4.52499e-06	0.202517	0.493809
Saccharimonadaceae	4.54074e-05	1.88098e-05	2.33333e-06	2.33333e-06	0.0380213	0.390202
Solobacterium	3.38889e-05	1.31239e-05	1.28519e-05	7.31714e-06	0.167981	0.432079
Clostridioides	1.24444e-05	1.24444e-05	3.37778e-05	3.37778e-05	1	1
Anaeroplasma	5.81481e-06	5.81481e-06	3.55926e-05	3.55926e-05	1	1
Pygmaiobacter	3.81852e-05	2.88461e-05	0	0	0.161197	0.432079
Desulfovibrionaceae_uncultured	6.66667e-06	6.66667e-06	3.1037e-05	3.1037e-05	1	1
Granulicatella	3.30741e-05	1.53818e-05	4e-06	4e-06	0.043868	0.390202
Gordonibacter	3.52222e-05	1.73635e-05	0	0	0.0211757	0.314106
Epulopiscium	3.27778e-05	2.48765e-05	0	0	0.161197	0.432079
Actinomyces	3.15926e-05	1.82745e-05	0	0	0.081326	0.432079
Christensenellaceae_unclassified	3.13333e-05	1.55117e-05	0	0	0.0415326	0.390202
Saccharimonadales	2.52222e-05	1.80214e-05	5.33333e-06	3.79533e-06	0.95443	1
Anaerostignum	0	0	2.82593e-05	1.55358e-05	0.0415326	0.390202
Corynebacterium	2.67037e-05	2.35784e-05	0	0	0.161197	0.432079
Eubacterium	2.07407e-06	2.07407e-06	2.15556e-05	2.15556e-05	1	1
Gastranaerophilales	1.74444e-05	1.74444e-05	4.88889e-06	4.88889e-06	1	1
Oscillospira	0	0	2.2e-05	1.56205e-05	0.161197	0.432079
Fenollaria	9.74074e-06	9.74074e-06	1.07407e-05	6.00892e-06	0.340885	0.621568
Firmicutes_Incertae_Sedis_DTU014	1.95185e-05	1.62792e-05	0	0	0.161197	0.432079
Catabacter	5.92593e-06	5.92593e-06	7.40741e-06	7.40741e-06	1	1
[Eubacterium]_nodatum_group	1.14815e-05	6.69085e-06	1.81481e-06	1.81481e-06	0.286104	0.606923
Anaerovoracaceae_unclassified	1.24815e-05	8.76918e-06	0	0	0.161197	0.432079
[Eubacterium]_brachy_group	1.21852e-05	8.49468e-06	0	0	0.161197	0.432079
Lactonifactor	1.18148e-05	8.43308e-06	0	0	0.161197	0.432079
Rothia	1.11111e-05	8.00896e-06	0	0	0.161197	0.432079
Oscillospirales_uncultured	8.66667e-06	4.86132e-06	0	0	0.081326	0.432079
Raoultibacter	6.2963e-06	4.36602e-06	2.07407e-06	2.07407e-06	0.541819	0.853484
Peptostreptococcus	3.40741e-06	2.39197e-06	0	0	0.161197	0.432079
AMY, AL amyloidosis; HC, healthy control.
