# Supplementary material for: Alterations of the gut microbiota in patients with immunoglobulin light chain amyloidosis
Source: Front Immunol. 2022 Oct 19;13:973760. doi: 10.3389/fimmu.2022.973760 (PMC9628213; doi:10.3389/fimmu.2022.973760)
Supplement: Supplementary file 7 [file Table_6.xlsx]

## Sheet: Sheet1
Supplementary Table 6. Significantly different taxa in microbe type and abundance with calculated LDA scores between AL amyloidosis and HCs.
Biomaker_names	Logarithm value	Groups	LDA_value	P_value
d__Bacteria.p__Actinobacteriota	4.50794	AMY	4.02129	0.00117943
d__Bacteria.p__Actinobacteriota.c__Actinobacteria	4.46179	AMY	3.96575	0.00811131
d__Bacteria.p__Actinobacteriota.c__Actinobacteria.o__Bifidobacteriales	4.46075	AMY	3.95768	0.00811131
d__Bacteria.p__Actinobacteriota.c__Actinobacteria.o__Bifidobacteriales.f__Bifidobacteriaceae	4.46075	AMY	3.95768	0.00811131
d__Bacteria.p__Actinobacteriota.c__Actinobacteria.o__Bifidobacteriales.f__Bifidobacteriaceae.g__Bifidobacterium	4.46075	AMY	3.95768	0.00811131
d__Bacteria.p__Actinobacteriota.c__Coriobacteriia	3.5114	AMY	3.23421	0.000153023
d__Bacteria.p__Actinobacteriota.c__Coriobacteriia.o__Coriobacteriales	3.5114	AMY	3.23421	0.000153023
d__Bacteria.p__Actinobacteriota.c__Coriobacteriia.o__Coriobacteriales.f__Coriobacteriaceae	3.42068	AMY	3.72106	0.00305807
d__Bacteria.p__Actinobacteriota.c__Coriobacteriia.o__Coriobacteriales.f__Coriobacteriaceae.g__Collinsella	3.42068	AMY	3.72028	0.00305807
d__Bacteria.p__Actinobacteriota.c__Coriobacteriia.o__Coriobacteriales.f__Eggerthellaceae	2.69232	AMY	2.96443	0.000202305
d__Bacteria.p__Actinobacteriota.c__Coriobacteriia.o__Coriobacteriales.f__Eggerthellaceae.g__Eggerthella	2.35532	AMY	3.06577	0.0100047
d__Bacteria.p__Firmicutes.c__Bacilli.o__Lactobacillales	3.81798	AMY	3.25293	0.0292048
d__Bacteria.p__Firmicutes.c__Bacilli.o__Lactobacillales.f__Streptococcaceae	3.59932	AMY	3.18778	0.0160138
d__Bacteria.p__Firmicutes.c__Bacilli.o__Lactobacillales.f__Streptococcaceae.g__Streptococcus	3.56147	AMY	3.17751	0.0160138
d__Bacteria.p__Firmicutes.c__Clostridia.o__Oscillospirales.f___Eubacterium__coprostanoligenes_group	4.33017	AMY	3.66993	0.0122674
d__Bacteria.p__Firmicutes.c__Clostridia.o__Oscillospirales.f___Eubacterium__coprostanoligenes_group.g___Eubacterium__coprostanoligenes_group	4.33017	AMY	3.66993	0.0122674
d__Bacteria.p__Firmicutes.c__Clostridia.o__Oscillospirales.f__Oscillospiraceae	4.79408	AMY	4.12292	0.0250684
d__Bacteria.p__Firmicutes.c__Clostridia.o__Oscillospirales.f__Oscillospiraceae.g__Oscillospiraceae_uncultured	2.96821	AMY	2.64949	0.0411182
d__Bacteria.p__Firmicutes.c__Clostridia.o__Oscillospirales.f__Ruminococcaceae.g__Anaerotruncus	2.46538	AMY	2.57698	0.00701932
d__Bacteria.p__Proteobacteria.c__Gammaproteobacteria.o__Enterobacterales	4.96071	AMY	4.52196	0.01507
d__Bacteria.p__Proteobacteria.c__Gammaproteobacteria.o__Enterobacterales.f__Enterobacteriaceae	4.96071	AMY	4.52196	0.01507
d__Bacteria.p__Proteobacteria.c__Gammaproteobacteria.o__Enterobacterales.f__Enterobacteriaceae.g__Enterobacteriaceae_unclassified	4.28562	AMY	3.9558	0.000279105
d__Bacteria.p__Verrucomicrobiota	4.34243	AMY	3.93578	0.00736348
d__Bacteria.p__Verrucomicrobiota.c__Verrucomicrobiae	4.3413	AMY	3.95569	0.00762815
d__Bacteria.p__Verrucomicrobiota.c__Verrucomicrobiae.o__Verrucomicrobiales	4.3413	AMY	3.95332	0.00762815
d__Bacteria.p__Verrucomicrobiota.c__Verrucomicrobiae.o__Verrucomicrobiales.f__Akkermansiaceae	4.3413	AMY	3.93866	0.00762815
d__Bacteria.p__Verrucomicrobiota.c__Verrucomicrobiae.o__Verrucomicrobiales.f__Akkermansiaceae.g__Akkermansia	4.3413	AMY	3.95692	0.00762815
d__Bacteria.p__Bacteroidota	5.63193	HC	4.69553	0.0165709
d__Bacteria.p__Bacteroidota.c__Bacteroidia	5.63193	HC	4.69553	0.0165709
d__Bacteria.p__Bacteroidota.c__Bacteroidia.o__Bacteroidales	5.63193	HC	4.69553	0.0165709
d__Bacteria.p__Firmicutes.c__Clostridia.o__Lachnospirales.f__Lachnospiraceae.g__Tyzzerella	3.33821	HC	2.83781	0.0280692
d__Bacteria.p__Firmicutes.c__Clostridia.o__Oscillospirales.f__Ruminococcaceae.g__Faecalibacterium	5.08095	HC	4.37266	0.0457007
d__Bacteria.p__Proteobacteria.c__Gammaproteobacteria.o__Pseudomonadales	2.46051	HC	3.45897	5.35174e-05
d__Bacteria.p__Proteobacteria.c__Gammaproteobacteria.o__Pseudomonadales.f__Pseudomonadaceae	2.46051	HC	3.43238	5.35174e-05
d__Bacteria.p__Proteobacteria.c__Gammaproteobacteria.o__Pseudomonadales.f__Pseudomonadaceae.g__Pseudomonas	2.46051	HC	3.36191	5.35174e-05
AMY: patients with AL amyloidosis; HC: heathy control; LDA: linear discriminant analysis; d: diversity; p: phylum; c: class; o: order; f: family; g: genus.
