# Supplementary material for: Alterations of the gut microbiota in patients with immunoglobulin light chain amyloidosis
Source: Front Immunol. 2022 Oct 19;13:973760. doi: 10.3389/fimmu.2022.973760 (PMC9628213; doi:10.3389/fimmu.2022.973760)
Supplement: Supplementary file 8 [file Table_7.xlsx]

## Sheet: Sheet1
Supplementary Table 7. Differentially abundant KEGG pathways in AL amyloidosis (n = 27) and HCs (n = 27) identified by the LEfSe method.
Biomaker_names	Logarithm value	Groups	LDA_value	P_value
Level1_Cellular_Processes.Level2_Cell_growth_and_death.Level3_Apoptosis	3.38745	AMY	3.94321	0.00610577
Level1_Metabolism.Level2_Metabolism_of_cofactors_and_vitamins.Level3_Retinol_metabolism	3.49253	AMY	3.52573	0.0330503
Level1_Metabolism.Level2_Metabolism_of_other_amino_acids	5.84292	AMY	4.10886	0.0274017
Level1_Metabolism.Level2_Metabolism_of_other_amino_acids.Level3_Glutathione_metabolism	4.64032	AMY	3.55487	0.0355579
Level1_Metabolism.Level2_Metabolism_of_other_amino_acids.Level3_Taurine_and_hypotaurine_metabolism	4.84604	AMY	3.61301	0.0495826
Level1_Metabolism.Level2_Metabolism_of_terpenoids_and_polyketides.Level3_Zeatin_biosynthesis	4.79303	AMY	3.74117	0.0143673
Level1_Metabolism.Level2_Xenobiotics_biodegradation_and_metabolism.Level3_Naphthalene_degradation	4.30836	AMY	3.60408	0.0385717
Level1_Metabolism.Level2_Lipid_metabolism.Level3_Glycerolipid_metabolism	4.74638	HC	3.50638	0.0250684
Level1_Metabolism.Level2_Lipid_metabolism.Level3_Synthesis_and_degradation_of_ketone_bodies	4.86576	HC	3.91999	0.0387015
Level1_Metabolism.Level2_Metabolism_of_terpenoids_and_polyketides	5.9995	HC	4.47075	0.00375855
Level1_Metabolism.Level2_Metabolism_of_terpenoids_and_polyketides.Level3_Biosynthesis_of_ansamycins	5.77157	HC	4.48396	0.0403598
AMY: patients with AL amyloidosis; HC: heathy control
