# Supplementary material for: Alterations of the gut microbiota in patients with immunoglobulin light chain amyloidosis
Source: Front Immunol. 2022 Oct 19;13:973760. doi: 10.3389/fimmu.2022.973760 (PMC9628213; doi:10.3389/fimmu.2022.973760)
Supplement: Supplementary file 9 [file Table_8.xlsx]

## Sheet: Sheet1
Supplementary Table 8. Results of spearman correlations between ASVs and clinical indicators in patients with AL amyloidosis and HCs.
grp	subx	suby	x	y	ASV	rho	p	lcol
SBP	-8	11.6667	9.5	6	ASV100 (Anaerotruncus)	-0.386627	0.00387867	1
ALB	-2	3.66667	1.5	14	ASV437 (Lachnoclostridium)	0.39812	0.00286898	1
Age	-11	15.6667	5.5	10	ASV518 (Christensenellaceae_R-7_group)	0.395987	0.0030366	1
ALB	-2	3.66667	5.5	10	ASV518 (Christensenellaceae_R-7_group)	-0.388372	0.00370763	1
TP	-3	5	5.5	10	ASV518 (Christensenellaceae_R-7_group)	-0.355926	0.00825571	1
ALB	-2	3.66667	2.5	13	ASV581 (Lachnospiraceae_unclassified)	0.350402	0.00938802	1
DBP	-7	10.3333	2.5	13	ASV581 (Lachnospiraceae_unclassified)	0.390704	0.00348942	1
Hb	-5	7.66667	2.5	13	ASV581 (Lachnospiraceae_unclassified)	0.389953	0.00355842	1
SBP	-8	11.6667	14.5	1	ASV605 (Streptococcus)	-0.43766	0.000934557	1
Age	-11	15.6667	0.5	15	ASV637 (Lachnospiraceae_unclassified)	-0.395808	0.00305107	1
ALB	-2	3.66667	0.5	15	ASV637 (Lachnospiraceae_unclassified)	0.448549	0.000669664	1
WBC	-6	9	0.5	15	ASV637 (Lachnospiraceae_unclassified)	-0.423118	0.00143416	1
TP	-3	5	-0.5	16	ASV711 (Tyzzerella)	0.368079	0.00617404	1
ALB	-2	3.66667	10.5	5	ASV870 (Collinsella)	-0.36388	0.00683443	1
ALB	-2	3.66667	4.5	11	ASV895 (Christensenellaceae_R-7_group)	-0.400815	0.00266903	1
TP	-3	5	4.5	11	ASV895 (Christensenellaceae_R-7_group)	-0.430976	0.00114055	1
Age	-11	15.6667	3.5	12	ASV96 (Oscillospiraceae_UCG-005)	0.386498	0.00389166	1
AMY: patients with AL amyloidosis; HC: heathy control;BMI, body mass index; dFLC, difference in the involved to uninvolved free light chain; DBP, diastolic blood pressure; SBP, systolic blood pressure; WBC, white blood cell; TP, total protein; ALB, albumin; Hb, hemoglobin; PLT, platelet; S-cre, serum creatinine; eGFR, estimated glomerular filtration rate; ALP, alkaline phosphatase
P value of the correlation analysis between ASVs.
p.value	ASV96..Oscillospiraceae_UCG.005.	ASV100..Anaerotruncus.	ASV169..Lachnospiraceae_FCS020_group.	ASV244..Christensenellaceae_R.7_group.	ASV437..Lachnoclostridium.	ASV496..Marvinbryantia.	ASV518..Christensenellaceae_R.7_group.	ASV581..Lachnospiraceae_unclassified.	ASV605..Streptococcus.	ASV637..Lachnospiraceae_unclassified.	ASV638..Bifidobacterium.	ASV649..Alistipes.	ASV711..Tyzzerella.	ASV870..Collinsella.	ASV895..Christensenellaceae_R.7_group.	ASV898..Enterobacteriaceae_unclassified.
ASV96 (Oscillospiraceae_UCG-005)	0	0.0898927	0.98945	0.0526013	0.0711209	0.41687	2.89656e-05	0.0644782	0.349745	0.273765	0.086233	0.0013127	0.235455	0.332154	1.53583e-08	0.198602
ASV100 (Anaerotruncus)	0.0898927	0	0.918297	0.000350693	0.700484	0.0631891	0.220677	0.100958	0.0748454	0.51959	0.221409	0.164339	0.397428	0.354912	0.291946	0.939104
ASV169 (Lachnospiraceae_FCS020_group)	0.98945	0.918297	0	0.390257	0.596702	0.277219	0.436648	0.866375	0.248416	0.876516	0.890736	0.702932	0.15856	0.141734	0.746843	0.165043
ASV244 (Christensenellaceae_R-7_group)	0.0526013	0.000350693	0.390257	0	0.585315	0.0305371	4.02434e-05	0.255541	0.0330928	0.308946	0.377147	0.0587829	0.935556	0.000456096	0.0388014	0.956186
ASV437 (Lachnoclostridium)	0.0711209	0.700484	0.596702	0.585315	0	0.927692	0.0345181	6.93841e-05	0.580586	5.44888e-06	0.0234049	0.0277012	0.0555574	0.530515	0.00770564	0.382785
ASV496 (Marvinbryantia)	0.41687	0.0631891	0.277219	0.0305371	0.927692	0	0.139567	0.270985	0.00527006	0.861131	0.0112399	0.0491484	0.607677	6.65515e-05	0.464648	0.719598
ASV518 (Christensenellaceae_R-7_group)	2.89656e-05	0.220677	0.436648	4.02434e-05	0.0345181	0.139567	0	0.029324	0.761934	0.00401357	0.855448	0.00375739	0.960953	0.507047	1.69999e-08	0.735565
ASV581 (Lachnospiraceae_unclassified)	0.0644782	0.100958	0.866375	0.255541	6.93841e-05	0.270985	0.029324	0	0.47694	0.000376489	0.000203952	0.0354969	0.688065	0.0950395	0.274204	0.0619893
ASV605 (Streptococcus)	0.349745	0.0748454	0.248416	0.0330928	0.580586	0.00527006	0.761934	0.47694	0	0.490184	0.00323959	0.648517	0.285579	0.0821056	0.890348	0.289868
ASV637 (Lachnospiraceae_unclassified)	0.273765	0.51959	0.876516	0.308946	5.44888e-06	0.861131	0.00401357	0.000376489	0.490184	0	0.0543959	0.278591	0.409705	0.809268	0.00100712	0.480216
10	0.086233	0.221409	0.890736	0.377147	0.0234049	0.0112399	0.855448	0.000203952	0.00323959	0.0543959	0	0.903495	0.503897	0.106435	0.712936	0.513286
ASV649 (Alistipes)	0.0013127	0.164339	0.702932	0.0587829	0.0277012	0.0491484	0.00375739	0.0354969	0.648517	0.278591	0.903495	0	0.598424	0.0868362	0.0353248	0.0409696
ASV711 (Tyzzerella)	0.235455	0.397428	0.15856	0.935556	0.0555574	0.607677	0.960953	0.688065	0.285579	0.409705	0.503897	0.598424	0	0.974102	0.264144	0.646453
ASV870 (Collinsella)	0.332154	0.354912	0.141734	0.000456096	0.530515	6.65515e-05	0.507047	0.0950395	0.0821056	0.809268	0.106435	0.0868362	0.974102	0	0.963572	0.874895
ASV895 (Christensenellaceae_R-7_group)	1.53583e-08	0.291946	0.746843	0.0388014	0.00770564	0.464648	1.69999e-08	0.274204	0.890348	0.00100712	0.712936	0.0353248	0.264144	0.963572	0	0.392338
ASV898 (Enterobacteriaceae_unclassified)	0.198602	0.939104	0.165043	0.956186	0.382785	0.719598	0.735565	0.0619893	0.289868	0.480216	0.513286	0.0409696	0.646453	0.874895	0.392338	0
ASV, amplicon sequence variant
Rho value of the correlation analysis between ASVs.
rho	ASV96..Oscillospiraceae_UCG.005.	ASV100..Anaerotruncus.	ASV169..Lachnospiraceae_FCS020_group.	ASV244..Christensenellaceae_R.7_group.	ASV437..Lachnoclostridium.	ASV496..Marvinbryantia.	ASV518..Christensenellaceae_R.7_group.	ASV581..Lachnospiraceae_unclassified.	ASV605..Streptococcus.	ASV637..Lachnospiraceae_unclassified.	ASV638..Bifidobacterium.	ASV649..Alistipes.	ASV711..Tyzzerella.	ASV870..Collinsella.	ASV895..Christensenellaceae_R.7_group.	ASV898..Enterobacteriaceae_unclassified.
ASV96 (Oscillospiraceae_UCG-005)	1	0.233055	-0.00184254	0.265214	-0.247544	0.112766	0.53647	-0.253403	-0.129746	-0.151618	-0.235679	0.426176	-0.164195	0.134517	0.680207	0.177702
ASV100 (Anaerotruncus)	0.233055	1	-0.0142931	0.468706	-0.0535623	0.254596	0.169421	-0.225598	0.244447	0.0895534	0.169156	0.191967	-0.117506	0.128373	0.146059	-0.010645
ASV169 (Lachnospiraceae_FCS020_group)	-0.00184254	-0.0142931	1	0.119289	0.0736331	0.150544	0.108072	0.0234433	-0.159795	-0.0216496	-0.0191402	-0.0531031	0.194581	0.202616	0.0449579	-0.191653
ASV244 (Christensenellaceae_R-7_group)	0.265214	0.468706	0.119289	1	-0.0759211	0.294679	0.528312	-0.157442	0.290498	-0.141062	0.122598	0.258826	0.0112665	0.460666	0.282049	0.00765545
ASV437 (Lachnoclostridium)	-0.247544	-0.0535623	0.0736331	-0.0759211	1	-0.0126448	-0.288282	0.514321	-0.0768771	0.574913	-0.308129	-0.299675	0.262088	-0.0872321	-0.358852	-0.121167
ASV496 (Marvinbryantia)	0.112766	0.254596	0.150544	0.294679	-0.0126448	1	0.203701	-0.152489	0.374515	0.0243724	0.3425	0.269052	-0.0714463	0.515414	0.101626	0.0499924
ASV518 (Christensenellaceae_R-7_group)	0.53647	0.169421	0.108072	0.528312	-0.288282	0.203701	1	-0.296767	-0.0421941	-0.385299	-0.0253804	0.387857	-0.0068218	0.0922488	0.678691	0.0470346
ASV581 (Lachnospiraceae_unclassified)	-0.253403	-0.225598	0.0234433	-0.157442	0.514321	-0.152489	-0.296767	1	-0.0988623	0.466554	-0.48469	-0.286803	-0.0559001	-0.229502	-0.151481	-0.255724
ASV605 (Streptococcus)	-0.129746	0.244447	-0.159795	0.290498	-0.0768771	0.374515	-0.0421941	-0.0988623	1	-0.0959271	0.393538	0.0634519	-0.14798	0.238745	-0.0192087	0.146683
ASV637 (Lachnospiraceae_unclassified)	-0.151618	0.0895534	-0.0216496	-0.141062	0.574913	0.0243724	-0.385299	0.466554	-0.0959271	1	-0.2633	-0.150119	0.114498	-0.0336239	-0.435167	-0.0981323
ASV638 (Bifidobacterium)	-0.235679	0.169156	-0.0191402	0.122598	-0.308129	0.3425	-0.0253804	-0.48469	0.393538	-0.2633	1	0.0168938	0.092931	0.222139	-0.0512329	0.0909039
ASV649 (Alistipes)	0.426176	0.191967	-0.0531031	0.258826	-0.299675	0.269052	0.387857	-0.286803	0.0634519	-0.150119	0.0168938	1	0.0732889	0.23524	0.287061	0.279108
ASV711 (Tyzzerella)	-0.164195	-0.117506	0.194581	0.0112665	0.262088	-0.0714463	-0.0068218	-0.0559001	-0.14798	0.114498	0.092931	0.0732889	1	-0.00452365	-0.154659	0.0638509
ASV870 (Collinsella)	0.134517	0.128373	0.202616	0.460666	-0.0872321	0.515414	0.0922488	-0.229502	0.238745	-0.0336239	0.222139	0.23524	-0.00452365	1	0.00636405	-0.0219361
ASV895 (Christensenellaceae_R-7_group)	0.680207	0.146059	0.0449579	0.282049	-0.358852	0.101626	0.678691	-0.151481	-0.0192087	-0.435167	-0.0512329	0.287061	-0.154659	0.00636405	1	0.118769
ASV898 (Enterobacteriaceae_unclassified)	0.177702	-0.010645	-0.191653	0.00765545	-0.121167	0.0499924	0.0470346	-0.255724	0.146683	-0.0981323	0.0909039	0.279108	0.0638509	-0.0219361	0.118769	1
ASV, amplicon sequence variant
