# Supplementary material for: Alterations of the gut microbiota in patients with immunoglobulin light chain amyloidosis
Source: Front Immunol. 2022 Oct 19;13:973760. doi: 10.3389/fimmu.2022.973760 (PMC9628213; doi:10.3389/fimmu.2022.973760)
Supplement: Supplementary file 10 [file Table_9.xlsx]

## Sheet: Sheet1
Supplementary Table 9. Results of spearman correlations in patients with AL amyloidosis.
grp	subx	suby	x	y	Genus	rho	p	lcol	lwd	rank
ALP	-2	3	-0.5	8	ASV581 (Lachnospiraceae_unclassified)	0.403465	0.0368959	1	#FF8E8A	4
IVST	-3	4	0.5	7	ASV870 (Collinsella)	-0.393209	0.0424525	1	#00CCCC	3
dFLC	-1	2	1.5	6	ASV922 (Veillonella)	0.423521	0.0277126	1	#FF8E8A	4
LVEF	-4	5	2.5	5	ASV898 (Enterobacteriaceae_unclassified)	-0.397781	0.0398986	1	#00CCCC	3
Mayo_2012_stage	0	1	3.5	4	ASV649 (Alistipes)	-0.381895	0.049331	1	#00CCCC	3
Lambda restricted	-7	8	4.5	3	ASV530 (Oscillospiraceae_UCG-005)	-0.392031	0.0431311	1	#00CCCC	3
NT_proBNP	-6	7	5.5	2	ASV167 (Bacteroides)	-0.562367	0.00226399	1	#00CCCC	5
Troponin_T	-5	6	5.5	2	ASV167 (Bacteroides)	-0.448967	0.0188169	1	#00CCCC	4
LVEF	-4	5	5.5	2	ASV167 (Bacteroides)	0.515301	0.00594614	1	#FF8E8A	5
dFLC	-1	2	5.5	2	ASV167 (Bacteroides)	-0.564424	0.00216336	1	#00CCCC	5
Mayo_2012_stage	0	1	5.5	2	ASV167 (Bacteroides)	-0.618034	0.000591745	1	#00CCCC	6
dFLC	-1	2	6.5	1	ASV445 ([Eubacterium]_hallii_group)	-0.415717	0.0310367	1	#00CCCC	4
AMY: AL amyloidosis; HC: heathy control; NT-proBNP, N-terminal pro-B-type natriuretic peptide; LVEF, left ventricular ejection fraction; IVST, interventricular septal thickness; dFLC, difference in the involved to uninvolved free light chain; ALP, alkaline phosphatase
P value of the correlation analysis between ASVs.
p.value	ASV167..Bacteroides.	ASV445...Eubacterium._hallii_group.	ASV530..Oscillospiraceae_UCG.005.	ASV581..Lachnospiraceae_unclassified.	ASV649..Alistipes.	ASV870..Collinsella.	ASV898..Enterobacteriaceae_unclassified.	ASV922..Veillonella.
ASV167 (Bacteroides)	0	0.509192	0.382425	0.312611	0.729859	0.363634	0.208397	0.0292973
ASV445 ([Eubacterium]_hallii_group)	0.509192	0	0.517363	0.724612	0.312366	0.752217	0.545679	0.652654
ASV530 (Oscillospiraceae_UCG-005)	0.382425	0.517363	0	0.471857	0.0100344	0.975442	0.967366	0.663957
ASV581 (Lachnospiraceae_unclassified)	0.312611	0.724612	0.471857	0	0.71911	0.547378	0.860808	0.746864
ASV649 (Alistipes)	0.729859	0.312366	0.0100344	0.71911	0	0.825308	0.187801	0.714918
ASV870 (Collinsella)	0.363634	0.752217	0.975442	0.547378	0.825308	0	0.186547	0.915202
ASV898 (Enterobacteriaceae_unclassified)	0.208397	0.545679	0.967366	0.860808	0.187801	0.186547	0	0.844504
ASV922 (Veillonella)	0.0292973	0.652654	0.663957	0.746864	0.714918	0.915202	0.844504	0
ASV, amplicon sequence variant
Rho value of the correlation analysis between ASVs.
rho	ASV167..Bacteroides.	ASV445...Eubacterium._hallii_group.	ASV530..Oscillospiraceae_UCG.005.	ASV581..Lachnospiraceae_unclassified.	ASV649..Alistipes.	ASV870..Collinsella.	ASV898..Enterobacteriaceae_unclassified.	ASV922..Veillonella.
ASV167 (Bacteroides)	1	0.132753	0.175074	0.20187	0.0696714	-0.181978	-0.250064	-0.419711
ASV445 ([Eubacterium]_hallii_group)	0.132753	1	-0.130225	0.0710779	0.20197	0.0637128	-0.121609	-0.0907318
ASV530 (Oscillospiraceae_UCG-005)	0.175074	-0.130225	1	-0.144571	0.486736	0.00621848	-0.00826451	-0.0875951
ASV581 (Lachnospiraceae_unclassified)	0.20187	0.0710779	-0.144571	1	-0.0725564	-0.121099	-0.0354103	0.0651345
ASV649 (Alistipes)	0.0696714	0.20197	0.486736	-0.0725564	1	-0.044566	0.261414	-0.0736852
ASV870 (Collinsella)	-0.181978	0.0637128	0.00621848	-0.121099	-0.044566	1	-0.262132	0.0215073
ASV898 (Enterobacteriaceae_unclassified)	-0.250064	-0.121609	-0.00826451	-0.0354103	0.261414	-0.262132	1	-0.0396058
ASV922 (Veillonella)	-0.419711	-0.0907318	-0.0875951	0.0651345	-0.0736852	0.0215073	-0.0396058	1
ASV, amplicon sequence variant
