# Supplementary material for: Alterations of the gut microbiota in patients with immunoglobulin light chain amyloidosis
Source: Front Immunol. 2022 Oct 19;13:973760. doi: 10.3389/fimmu.2022.973760 (PMC9628213; doi:10.3389/fimmu.2022.973760)
Supplement: Supplementary file 11 [file Table_10.xlsx]

## Sheet: marker.p.rarefac.ASV_genus
Supplementary Table 10. The relative abundance of the 5 ASV markers in each sample.
ASV ID	HC16	HC17	HC18	HC19	HC25	HC21	HC22	HC23	HC24	HC15	HC20	HC14	HC07	HC12	HC11	HC10	HC09	HC08	HC06	HC05	HC04	HC03	HC02	HC01	HC26	HC13	HC27	AMY01	AMY26	AMY25	AMY24	AMY23	AMY22	AMY21	AMY20	AMY19	AMY18	AMY17	AMY16	AMY15	AMY27	AMY13	AMY02	AMY03	AMY04	AMY14	AMY06	AMY05	AMY08
ASV96 (Oscillospiraceae_UCG-005)	0	0	0	0.004928	0.002574	0	0	0	0.001273	0	0	0.004762	0	0.000143	0	0	0	0	0	0	0	0	0	0	0	0	0	0	0	0	0.007543	0.057536	0	0	0.011492	0.011868	0.046806	0	0	0.003681	0	0.006932	0	0	0.001234	0.000465	0	0.01663	0
ASV167 (Bacteroides)	0	0	0.004074	0	0	0	0	0	0.000707	0	0	0	0	0.00058	0	0	0	0	0	0	0	0	0.001125	0	0	0	0	0	0	0	0.000972	0	0.002197	0.000518	0	0	0	0	0.003006	3.2e-05	0.000644	0.005588	0.046851	0	0	0.004865	0	0.000418	0.000179
ASV474 (Ruminococcaceae_CAG-352)	0	0	0	0	0	0	0	0	0	0	0	0	0	0	0	0	0	0	0	0	0	0	0	0	0	0	0	0	0	0	0	0	0	0	0.000585	0	0.003166	0	0	0.001457	0	0.00156	0	0	0.010096	0	0	0	0
ASV605 (Streptococcus)	0.000402	0.000812	0.00021	0.000354	0.000622	0.000233	0.00047	0	0	0.0002	0	0	0.000123	0	0.000232	0	0	0	0	0.000246	0.000372	0.000177	0.000429	0	0.000422	0	0	0.011455	0	0.009524	0.000556	0.000183	0.000441	0.001682	0	0.000423	0	0.000534	0.000429	0	0	0.000296	0.000399	0.01618	0.000259	0.012031	0.002228	0	0.000268
ASV638 (Bifidobacterium)	0.007778	0.015828	0.002512	0	0	0	0.002692	0.000127	0	0.004387	0.001269	0	0.004893	0	0	0	0	0	0	0	0.001973	0	0.000395	0.00234	0	0.002946	0.004682	0.002433	0.002094	0.001631	0.003815	0.000968	0.005461	0.00119	0.001984	0	0	0.011043	0.004388	0.00031	0.000974	0.00083	0.00259	0.002822	0.001787	0.007366	0.001135	0.00951	0
ASV, amplicon sequence variant; AMY, patients with AL amyloidosis; HC, heathy control.
[truncated: 5 more columns]
