# Supplementary material for: Alterations of the gut microbiota in patients with immunoglobulin light chain amyloidosis
Source: Front Immunol. 2022 Oct 19;13:973760. doi: 10.3389/fimmu.2022.973760 (PMC9628213; doi:10.3389/fimmu.2022.973760)
Supplement: Supplementary file 12 [file Table_11.xlsx]

## Sheet: Sheet1
Supplementary Table 11. POD in traning set.
ID	POD
HC22	0.550725
HC23	0
HC15	0.253298
HC20	0.226415
HC14	0.48248
HC07	0.144578
HC12	0.545455
HC10	0.00269542
HC09	0.00275482
HC06	0.00271003
HC05	0.234828
HC04	0.41129
HC03	0.0487805
HC02	0.767568
HC01	0.0775194
HC26	0.271233
HC13	0.0818414
HC27	0.107955
AMY24	0.716292
AMY23	0.555874
AMY20	0.327731
AMY18	0.524096
AMY16	0.482759
AMY15	0.315364
AMY27	0.210227
AMY13	0.915254
AMY02	0.579634
AMY03	0.653495
AMY14	0.896359
AMY06	0.594005
AMY08	0.137592
AMY09	0.738636
AMY10	0.670185
AMY11	0.311828
AMY12	0.89863
AMY07	0.917355
POD, probability of disease；AMY, patients with AL amyloidosis; HC, heathy control
