# Supplementary material for: Alterations of the gut microbiota in patients with immunoglobulin light chain amyloidosis
Source: Front Immunol. 2022 Oct 19;13:973760. doi: 10.3389/fimmu.2022.973760 (PMC9628213; doi:10.3389/fimmu.2022.973760)
Supplement: Supplementary file 13 [file Table_12.xlsx]

## Sheet: Sheet1
Supplementary Table 12. POD in test set.
ID	POD
HC16	0.405
HC17	0.793
HC18	0.664
HC19	0.315
HC25	0.468
HC21	0.079
HC24	0.405
HC11	0.079
HC08	0.001
AMY01	0.804
AMY26	0.06
AMY25	0.81
AMY22	0.757
AMY21	0.857
AMY19	0.429
AMY17	0.633
AMY04	0.689
AMY05	0.716
POD, probability of disease；AMY, patients with AL amyloidosis; HC, heathy control
