# Supplementary material for: Alterations of the gut microbiota in patients with immunoglobulin light chain amyloidosis
Source: Front Immunol. 2022 Oct 19;13:973760. doi: 10.3389/fimmu.2022.973760 (PMC9628213; doi:10.3389/fimmu.2022.973760)
Supplement: Supplementary file 14 [file Table_13.xlsx]

## Sheet: Sheet1
Supplementary Table 13. Age-, Gender- and BMI-matched between 27 AL amyloidosis with different disease severity, treatment response, and prognosis.
Characteristic	HI	NHI	P value
	(n=17)	(n=10)
Age, mean ± SD, yr	57.65±8.65	55.30±9.71	0.521
Gender (Male/Female)	14/3	5/5	0.264
BMI, mean ± SD, kg/m2	22.56±4.35	23.28±2.67	0.639
HI: heart involvement; NHI: non-heart involvement.
Characteristic	KI	NKI	P value
	(n=22)	(n=5)
Age, mean ± SD, yr	57.64±9.16	53.00±7.62	0.305
Gender (Male/Female)	14/8	5/0	0.28
BMI, mean ± SD, kg/m2	23.37±3.83	20.42±2.58	0.117
KI: kideny involvement; NKI: non-kideny involvement.
Characteristic	M1	M2	M3	M4	P value
	(n=11)	(n=3)	(n=6)	(n=7)
Age, mean ± SD, yr	52.73±9.57	56.33±15.04	57.00±4.65	63.14±4.81	0.107
Gender (Male/Female)	6/5	3/0	5/1	5/2	0.381
BMI, mean ± SD, kg/m2	21.83±2.84	24.93±3.53	24.40±6.04	22.14±2.58	0.574
M1: Mayo 2012 stage 1; M2: Mayo 2012 stage 2; M3: Mayo 2012 stage 3; M4: Mayo 2012 stage 4.
Characteristic	M12	M34	P value
	(n=13)	(n=13)
Age, mean ± SD, yr	54.69±9.69	60.31±5.54	0.084
Gender (Male/Female)	9/4	10/3	1
BMI, mean ± SD, kg/m2	22.34±3.22	23.18±4.46	0.588
M12: Mayo 2012 stage 1 and 2; M34: Mayo 2012 stage 3 and 4.
Characteristic	CR	VGPR	PR	NR	P value
	(n=13)	(n=4)	(n=2)	(n=4)
Age, mean ± SD, yr	54.77±9.30	60.50±2.38	59.00±9.90	51.00±10.49	0.207
Gender (Male/Female)	8/5	4/0	2/0	2/2	0.381
BMI, mean ± SD, kg/m2	22.24±3.13	24.64±7.54	24.20±1.48	21.55±3.73	0.706
CR, complete response; VGPR, very good partial response; PR, partial response; NR, no response.
Characteristic	HCR	NHCR	P value
	(n=13)	(n=10)
Age, mean ± SD, yr	54.77±9.30	56.40±8.45	0.669
Gender (Male/Female)	8/5	8/2	0.405
BMI, mean ± SD, kg/m2	22.24±3.13	23.31±5.12	0.588
HCR, hematological complete response; NHCR, non-hematological complete response
Characteristic	VOB	LTV	P value
	(n=17)	(n=6)
Age, mean ± SD, yr	56.12±8.50	53.67±10.13	0.569
Gender (Male/Female)	12/5	4/2	1
BMI, mean ± SD, kg/m2	22.81±4.37	22.43±3.27	0.85
VOB, VGPR or better; LTV, less than VGPR.
Characteristic	CR	NCR	P value
	(n=5)	(n=8)
Age, mean ± SD, yr	54.40±8.68	55.25±8.17	0.862
Gender (Male/Female)	3/2	8/0	0.128
BMI, mean ± SD, kg/m2	21.06±2.88	22.40±5.97	0.436
CR, cardiac response; NCR, Non-cardiac response.
Characteristic	RR	NRR	P value
	(n=11)	(n=7)
Age, mean ± SD, yr	56.27±9.84	54.71±7.97	0.73
Gender (Male/Female)	6/5	5/2	0.637
BMI, mean ± SD, kg/m2	23.00±3.13	24.32±5.74	0.534
RR, renal response; NRR, Non-renal response.
Characteristic	live	die	P value
	(n=23)	(n=4)
Age, mean ± SD, yr	55.57±8.99	63.75±5.00	0.091
Gender (Male/Female)	16/7	3/1	1
BMI, mean ± SD, kg/m2	22.65±4.04	23.85±1.48	0.567
Characteristic	PFS	NPFS	P value
	(n=17)	(n=10)
Age, mean ± SD, yr	57.41±9.53	55.70±8.23	0.64
Gender (Male/Female)	11/6	8/2	0.666
BMI, mean ± SD, kg/m2	23.34±4.17	21.95±2.97	0.365
PFS, progression-free survival; NPFS, patients without progression-free survival.
PFS, progression-free survival; NPFS, patients without progression-free survival.
