# Supplementary material for: Alterations of the gut microbiota in patients with immunoglobulin light chain amyloidosis
Source: Front Immunol. 2022 Oct 19;13:973760. doi: 10.3389/fimmu.2022.973760 (PMC9628213; doi:10.3389/fimmu.2022.973760)
Supplement: Supplementary file 15 [file Table_14.xlsx]

## Sheet: Sheet1
Supplementary Table 14. Details of significant different taxa with calculated LDA scores between patients in different subgroups.
S14.1. Significant different taxa with calculated LDA scores between patients with or without hear involvement.
Biomaker_names	Logarithm value	Groups	LDA_value	P_value
d__Bacteria.p__Bacteroidota.c__Bacteroidia.o__Bacteroidales.f__Marinifilaceae.g__Butyricimonas	3.24331	NHI	3.16215	0.0237665
d__Bacteria.p__Firmicutes.c__Clostridia.o__Lachnospirales.f__Lachnospiraceae.g___Eubacterium__eligens_group	3.88887	NHI	3.52555	0.0444912
d__Bacteria.p__Firmicutes.c__Clostridia.o__Monoglobales	3.61673	NHI	3.13343	0.0427879
d__Bacteria.p__Firmicutes.c__Clostridia.o__Monoglobales.f__Monoglobaceae	3.61673	NHI	3.13343	0.0427879
d__Bacteria.p__Firmicutes.c__Clostridia.o__Monoglobales.f__Monoglobaceae.g__Monoglobus	3.61673	NHI	3.13343	0.0427879
d__Bacteria.p__Firmicutes.c__Clostridia.o__Oscillospirales.f__Oscillospiraceae.g__Oscillibacter	3.79999	NHI	3.32857	0.0318944
d__Bacteria.p__Firmicutes.c__Clostridia.o__Peptostreptococcales_Tissierellales.f__Anaerovoracaceae.g__Anaerovoracaceae_Family_XIII_AD3011_group	2.94374	NHI	3.16922	0.0460367
d__Bacteria.p__Proteobacteria.c__Gammaproteobacteria.o__Enterobacterales	5.06275	HI	4.54891	0.027159
d__Bacteria.p__Proteobacteria.c__Gammaproteobacteria.o__Enterobacterales.f__Enterobacteriaceae	5.06275	HI	4.54891	0.027159
HI: heart involvement; NHI: non-heart involvement; p: phylum; c: class; o: order; f: family; g: genus.
S14.2. Significant different taxa with calculated LDA scores between patients with or without kidney involvement.
Biomaker_names	Logarithm value	Groups	LDA_value	P_value
d__Bacteria.p__Firmicutes.c__Clostridia.o__Clostridiales	3.78793	KI	3.47461	0.0220563
d__Bacteria.p__Firmicutes.c__Clostridia.o__Clostridiales.f__Clostridiaceae	3.78793	KI	3.48327	0.0220563
d__Bacteria.p__Firmicutes.c__Clostridia.o__Clostridiales.f__Clostridiaceae.g__Clostridiaceae_Clostridium_sensu_stricto	3.78793	KI	3.46901	0.0220563
d__Bacteria.p__Firmicutes.c__Clostridia.o__Monoglobales	3.57456	KI	3.25452	0.0067844
d__Bacteria.p__Firmicutes.c__Clostridia.o__Monoglobales.f__Monoglobaceae	3.57456	KI	3.27095	0.0067844
d__Bacteria.p__Firmicutes.c__Clostridia.o__Monoglobales.f__Monoglobaceae.g__Monoglobus	3.57456	KI	3.26643	0.0067844
d__Bacteria.p__Firmicutes.c__Clostridia.o__Peptostreptococcales_Tissierellales	3.55983	KI	3.19342	0.0246352
d__Bacteria.p__Firmicutes.c__Clostridia.o__Peptostreptococcales_Tissierellales.f__Peptostreptococcaceae	3.41576	KI	3.10216	0.0136663
d__Bacteria.p__Desulfobacterota	4.10228	NKI	3.73306	0.00421313
d__Bacteria.p__Desulfobacterota.c__Desulfovibrionia	4.10228	NKI	3.73306	0.00421313
d__Bacteria.p__Desulfobacterota.c__Desulfovibrionia.o__Desulfovibrionales	4.10228	NKI	3.73306	0.00421313
d__Bacteria.p__Desulfobacterota.c__Desulfovibrionia.o__Desulfovibrionales.f__Desulfovibrionaceae	4.10228	NKI	3.73306	0.00421313
d__Bacteria.p__Desulfobacterota.c__Desulfovibrionia.o__Desulfovibrionales.f__Desulfovibrionaceae.g__Bilophila	3.76958	NKI	3.42164	0.000614339
d__Bacteria.p__Firmicutes.c__Clostridia.o__Lachnospirales.f__Lachnospiraceae.g__Lachnoclostridium	4.40338	NKI	3.95521	0.0338177
d__Bacteria.p__Synergistota	3.31433	NKI	3.46902	0.0101005
d__Bacteria.p__Synergistota.c__Synergistia	3.31433	NKI	3.36447	0.0101005
d__Bacteria.p__Synergistota.c__Synergistia.o__Synergistales	3.31433	NKI	3.26211	0.0101005
d__Bacteria.p__Synergistota.c__Synergistia.o__Synergistales.f__Synergistaceae	3.31433	NKI	3.38267	0.0101005
KI: kideny involvement; NKI: non-kideny involvement; p: phylum; c: class; o: order; f: family; g: genus.
S14.3. Significant different taxa with calculated LDA scores between patients in different Mayo 2012 stages.
Biomaker_names	Logarithm value	Groups	LDA_value	P_value
d__Bacteria.p__Proteobacteria.c__Gammaproteobacteria.o__Burkholderiales	4.17028	M1	3.88668	0.0444027
d__Bacteria.p__Proteobacteria.c__Gammaproteobacteria.o__Burkholderiales.f__Sutterellaceae.g__Parasutterella	4.11773	M1	3.84635	0.0127647
d__Bacteria.p__Actinobacteriota.c__Actinobacteria.o__Actinomycetales	2.27416	M2	3.86226	0.0112118
d__Bacteria.p__Actinobacteriota.c__Actinobacteria.o__Actinomycetales.f__Actinomycetaceae	2.27416	M2	3.83689	0.0112118
d__Bacteria.p__Actinobacteriota.c__Actinobacteria.o__Actinomycetales.f__Actinomycetaceae.g__Actinomyces	2.27416	M2	3.79945	0.0112118
d__Bacteria.p__Firmicutes.c__Clostridia.o__Oscillospirales.f__Ruminococcaceae.g__Ruminococcaceae_CAG_352	4.76573	M2	4.46034	0.039413
d__Bacteria.p__Firmicutes.c__Clostridia.o__Peptostreptococcales_Tissierellales	3.93308	M2	3.65545	0.0446189
d__Bacteria.p__Firmicutes.c__Clostridia.o__Peptostreptococcales_Tissierellales.f__Peptostreptococcaceae	3.91282	M2	3.895	0.0418611
d__Bacteria.p__Firmicutes.c__Clostridia.o__Peptostreptococcales_Tissierellales.f__Peptostreptococcaceae.g__Romboutsia	3.73594	M2	3.83647	0.0419632
d__Bacteria.p__Proteobacteria.c__Gammaproteobacteria.o__Enterobacterales	5.17686	M2	4.77337	0.0354981
d__Bacteria.p__Proteobacteria.c__Gammaproteobacteria.o__Enterobacterales.f__Enterobacteriaceae	5.17686	M2	4.76421	0.0354981
d__Bacteria.p__Proteobacteria.c__Gammaproteobacteria.o__Enterobacterales.f__Enterobacteriaceae.g__Enterobacteriaceae_unclassified	5.13253	M2	4.85309	0.0171126
d__Bacteria.p__Proteobacteria.c__Gammaproteobacteria.o__Enterobacterales.f__Enterobacteriaceae.g__Raoultella	3.69449	M2	3.77738	0.00713298
d__Bacteria.p__Synergistota.c__Synergistia.o__Synergistales.f__Synergistaceae.g__Cloacibacillus	2.69123	M3	4.09822	0.0211136
M1: Mayo 2012 stage 1; M2: Mayo 2012 stage 2; M3: Mayo 2012 stage 3; M4: Mayo 2012 stage 4; p: phylum; c: class; o: order; f: family; g: genus.
S14.4. Significant different taxa with calculated LDA scores between patients in Mayo 2012 stages.
Biomaker_names	Logarithm value	Groups	LDA_value	P_value
d__Bacteria.p__Firmicutes.c__Clostridia.o__Oscillospirales.f__Oscillospiraceae.g__Oscillospiraceae_UCG_003	3.63891	M12	4.04521	0.0328902
d__Bacteria.p__Proteobacteria.c__Gammaproteobacteria.o__Burkholderiales.f__Sutterellaceae.g__Parasutterella	4.03654	M12	3.88321	0.00655873
d__Bacteria.p__Firmicutes.c__Clostridia.o__Oscillospirales.f__Ruminococcaceae.g__Ruminococcaceae_UBA1819	3.16714	M34	4.50633	0.0415629
d__Bacteria.p__Proteobacteria.c__Gammaproteobacteria.o__Enterobacterales.f__Enterobacteriaceae.g__Escherichia_Shigella	5.00663	M34	4.58601	0.0256712
M12: Mayo 2012 stage 1 and 2; M34: Mayo 2012 stage 3 and 4; p: phylum; c: class; o: order; f: family; g: genus.
S14.5. Significant different taxa with calculated LDA scores between patients with or without cardiac response.
Biomaker_names	Logarithm value	Groups	LDA_value	P_value
d__Bacteria.p__Firmicutes.c__Clostridia.o__Lachnospirales.f__Lachnospiraceae.g__Hungatella	2.63711	NCR	3.6228	0.0169838
d__Bacteria.p__Firmicutes.c__Clostridia.o__Lachnospirales.f__Lachnospiraceae.g__Lachnospira	3.68459	NCR	3.46279	0.0123378
d__Bacteria.p__Firmicutes.c__Clostridia.o__Lachnospirales.f__Lachnospiraceae.g__Roseburia	4.68109	NCR	4.31355	0.0401492
d__Bacteria.p__Proteobacteria.c__Gammaproteobacteria.o__Pasteurellales	3.9553	CR	3.81351	0.0239018
d__Bacteria.p__Proteobacteria.c__Gammaproteobacteria.o__Pasteurellales.f__Pasteurellaceae	3.9553	CR	3.7926	0.0239018
d__Bacteria.p__Proteobacteria.c__Gammaproteobacteria.o__Pasteurellales.f__Pasteurellaceae.g__Haemophilus	3.9553	CR	3.81361	0.0239018
CR, cardiac response; NCR, Non-cardiac response;p: phylum; c: class; o: order; f: family; g: genus.
S14.6. Significant different taxa with calculated LDA scores between patients with or without renal response.
Biomaker_names	Logarithm value	Groups	LDA_value	P_value
d__Bacteria.p__Firmicutes.c__Clostridia.o__Lachnospirales.f__Lachnospiraceae.g__Eisenbergiella	3.25942	RR	3.32459	0.0294803
d__Bacteria.p__Firmicutes.c__Clostridia.o__Lachnospirales.f__Lachnospiraceae.g__Lachnospiraceae_uncultured	3.21777	RR	3.44633	0.0234899
d__Bacteria.p__Firmicutes.c__Clostridia.o__Lachnospirales.f__Lachnospiraceae.g__Lachnospira	4.02835	NRR	3.70814	0.00980921
RR, renal response; NRR, Non-renal response;p: phylum; c: class; o: order; f: family; g: genus.
S14.7. Significant different taxa with calculated LDA scores between patients with different hematalogical response.
Biomaker_names	Logarithm value	Groups	LDA_value	P_value
d__Bacteria.p__Actinobacteriota.c__Coriobacteriia.o__Coriobacteriales.f__Eggerthellaceae.g__Eggerthella	2.54071	CR	3.14057	0.0357653
d__Bacteria.p__Firmicutes.c__Clostridia.o__Lachnospirales.f__Lachnospiraceae.g___Eubacterium__hallii_group	3.70151	CR	3.41684	0.0251458
d__Bacteria.p__Firmicutes.c__Clostridia.o__Monoglobales	3.73521	CR	3.4281	0.0184665
d__Bacteria.p__Firmicutes.c__Clostridia.o__Monoglobales.f__Monoglobaceae	3.73521	CR	3.42279	0.0184665
d__Bacteria.p__Firmicutes.c__Clostridia.o__Monoglobales.f__Monoglobaceae.g__Monoglobus	3.73521	CR	3.42662	0.0184665
d__Bacteria.p__Firmicutes.c__Clostridia.o__Lachnospirales.f__Lachnospiraceae.g__Dorea	4.23639	PR	3.94346	0.0218639
d__Bacteria.p__Firmicutes.c__Clostridia.o__Lachnospirales.f__Lachnospiraceae.g__Epulopiscium	2.49969	PR	3.43724	0.0147609
d__Bacteria.p__Bacteroidota.c__Bacteroidia.o__Bacteroidales.f__Tannerellaceae	4.44956	VGPR	4.01486	0.035855
d__Bacteria.p__Bacteroidota.c__Bacteroidia.o__Bacteroidales.f__Tannerellaceae.g__Parabacteroides	4.44956	VGPR	4.02533	0.035855
d__Bacteria.p__Firmicutes.c__Clostridia.o__Lachnospirales.f__Lachnospiraceae.g__Eisenbergiella	3.60059	VGPR	3.28996	0.0310392
d__Bacteria.p__Firmicutes.c__Clostridia.o__Oscillospirales.f__Ruminococcaceae.g__Negativibacillus	3.48554	VGPR	3.27978	0.000402561
d__Bacteria.p__Firmicutes.c__Firmicutes_Incertae_Sedis	2.11975	VGPR	3.06036	0.0191547
d__Bacteria.p__Firmicutes.c__Firmicutes_Incertae_Sedis.o__Firmicutes_Incertae_Sedis_DTU014	2.11975	VGPR	3.12183	0.0191547
d__Bacteria.p__Firmicutes.c__Firmicutes_Incertae_Sedis.o__Firmicutes_Incertae_Sedis_DTU014.f__Firmicutes_Incertae_Sedis_DTU014	2.11975	VGPR	3.06032	0.0191547
d__Bacteria.p__Firmicutes.c__Firmicutes_Incertae_Sedis.o__Firmicutes_Incertae_Sedis_DTU014.f__Firmicutes_Incertae_Sedis_DTU014.g__Firmicutes_Incertae_Sedis_DTU014	2.11975	VGPR	3.01782	0.0191547
d__Bacteria.p__Proteobacteria.c__Gammaproteobacteria.o__Enterobacterales.f__Enterobacteriaceae.g__Klebsiella	4.07021	VGPR	3.76321	0.0228179
d__Bacteria.p__Synergistota	3.32991	VGPR	3.09732	0.0135096
d__Bacteria.p__Synergistota.c__Synergistia	3.32991	VGPR	3.07209	0.0135096
d__Bacteria.p__Synergistota.c__Synergistia.o__Synergistales	3.32991	VGPR	3.09759	0.0135096
d__Bacteria.p__Synergistota.c__Synergistia.o__Synergistales.f__Synergistaceae	3.32991	VGPR	3.09781	0.0135096
d__Bacteria.p__Synergistota.c__Synergistia.o__Synergistales.f__Synergistaceae.g__Pyramidobacter	3.2922	VGPR	3.09924	0.0191547
CR, complete response; VGPR, very good partial response; PR, partial response; NR, no response.
S14.8. Significant different taxa with calculated LDA scores between patients with or without hematological complete response.
Biomaker_names	Logarithm value	Groups	LDA_value	P_value
d__Bacteria.p__Actinobacteriota.c__Coriobacteriia.o__Coriobacteriales.f__Eggerthellaceae	2.86025	HCR	3.08108	0.0100427
d__Bacteria.p__Actinobacteriota.c__Coriobacteriia.o__Coriobacteriales.f__Eggerthellaceae.g__Eggerthella	2.54071	HCR	3.18991	0.00384792
d__Bacteria.p__Firmicutes.c__Clostridia.o__Lachnospirales.f__Lachnospiraceae.g___Eubacterium__hallii_group	3.70151	HCR	3.26207	0.0252105
d__Bacteria.p__Firmicutes.c__Clostridia.o__Lachnospirales.f__Lachnospiraceae.g__Blautia	4.55012	HCR	4.07825	0.0407
d__Bacteria.p__Firmicutes.c__Clostridia.o__Lachnospirales.f__Lachnospiraceae.g__Lachnospiraceae_UCG_004	2.48963	HCR	3.20552	0.0183101
d__Bacteria.p__Firmicutes.c__Clostridia.o__Monoglobales	3.73521	HCR	3.35794	0.00537016
d__Bacteria.p__Firmicutes.c__Clostridia.o__Monoglobales.f__Monoglobaceae	3.73521	HCR	3.35794	0.00537016
d__Bacteria.p__Firmicutes.c__Clostridia.o__Monoglobales.f__Monoglobaceae.g__Monoglobus	3.73521	HCR	3.35794	0.00537016
d__Bacteria.p__Bacteroidota.c__Bacteroidia.o__Bacteroidales.f__Marinifilaceae	3.74885	NHCR	3.30888	0.0433251
d__Bacteria.p__Bacteroidota.c__Bacteroidia.o__Bacteroidales.f__Tannerellaceae	4.30909	NHCR	3.88221	0.0052469
d__Bacteria.p__Bacteroidota.c__Bacteroidia.o__Bacteroidales.f__Tannerellaceae.g__Parabacteroides	4.30909	NHCR	3.88221	0.0052469
d__Bacteria.p__Firmicutes.c__Clostridia.o__Lachnospirales.f__Lachnospiraceae.g___Eubacterium__ruminantium_group	3.69658	NHCR	3.41232	0.0289932
d__Bacteria.p__Firmicutes.c__Clostridia.o__Oscillospirales.f__Oscillospiraceae.g__Intestinimonas	2.69836	NHCR	2.88327	0.0245937
d__Bacteria.p__Firmicutes.c__Clostridia.o__Oscillospirales.f__Ruminococcaceae.g__Negativibacillus	3.11498	NHCR	3.0248	0.00524247
HCR, hematological complete response; NHCR, non-hematological complete response;
S14.9. Significant different taxa with calculated LDA scores between patients less than VGPR or not.
Biomaker_names	Logarithm value	Groups	LDA_value	P_value
d__Bacteria.p__Actinobacteriota.c__Coriobacteriia.o__Coriobacteriales.f__Eggerthellaceae.g__Eggerthella	2.45717	VOB	2.53204	0.0260939
LTV, less than VGPR.
S14.10. Significant different taxa with calculated LDA scores between patients in survival or death group.
Biomaker_names	Logarithm value	Groups	LDA_value	P_value
d__Bacteria.p__Desulfobacterota.c__Desulfovibrionia	3.68143	live	3.52577	0.0437376
d__Bacteria.p__Desulfobacterota.c__Desulfovibrionia.o__Desulfovibrionales	3.68143	live	3.46843	0.0437376
d__Bacteria.p__Desulfobacterota.c__Desulfovibrionia.o__Desulfovibrionales.f__Desulfovibrionaceae	3.68143	live	3.51376	0.0437376
d__Bacteria.p__Desulfobacterota	3.68143	live	3.52784	0.0437376
S14.11. Significant different taxa with calculated LDA scores between patients in progresstion-free survival group or not.
Biomaker_names	Logarithm value	Groups	LDA_value	P_value
d__Bacteria.p__Firmicutes.c__Clostridia.o__Lachnospirales.f__Lachnospiraceae.g__Roseburia	4.71221	NPFS	4.22729	0.0128038
d__Bacteria.p__Firmicutes.c__Clostridia.o__Lachnospirales.f__Lachnospiraceae.g__Moryella	2.46923	NPFS	3.40934	0.0413196
d__Bacteria.p__Firmicutes.c__Clostridia.o__Lachnospirales.f__Lachnospiraceae.g__Eisenbergiella	3.1347	PFS	3.4079	0.0172783
d__Bacteria.p__Firmicutes.c__Clostridia.o__Lachnospirales.f__Lachnospiraceae.g__Anaerostipes	3.88805	PFS	3.4966	0.0221356
d__Bacteria.p__Actinobacteriota	4.57669	PFS	4.0087	0.0446023
